# Supplementary material for: Ex Vivo Vascular Imaging and Perfusion Studies of Normal Kidney and Tumor Vasculature
Source: Cancers (Basel). 2024 May 20;16(10):1939. doi: 10.3390/cancers16101939 (PMC11119251; doi:10.3390/cancers16101939)
Supplement: Supplementary file 1 [file cancers-16-01939-s001.zip]

Archive with 1 entries (1 files):
- cancers-2993788-supplementary.pdf
